# Supplementary material for: Antioxidant Activity of Aqueous Extracts Obtained from By-Products of Grape, Olive, Tomato, Lemon, Red Pepper and Pomegranate
Source: Foods. 2024 Jun 7;13(12):1802. doi: 10.3390/foods13121802 (PMC11202578; doi:10.3390/foods13121802)
Supplement: Supplementary file 1 [file foods-13-01802-s001.zip]

Archive with 1 entries (1 files):
- foods-3014170-supplementary.pdf
